# Supplementary material for: Baseline omega-3 nutritional status and supplementation response in pediatric attention-deficit/hyperactivity disorder: a systematic review and biomarker-stratified meta-analysis
Source: Front Public Health. 2026 Jun 22;14:1844881. doi: 10.3389/fpubh.2026.1844881 (PMC13353153; doi:10.3389/fpubh.2026.1844881)
Supplement: Supplementary Table S1 — Complete database-specific search strategies. [file Table_1.xlsx]

## Sheet: S1_Search_Strategy
Supplementary Table S1. Complete database-specific search strategies.
Database / source	Date last searched	Search strategy / source description
PubMed	December 8, 2025	("Attention Deficit Disorder with Hyperactivity"[MeSH Terms] OR "ADHD"[All Fields] OR "Attention-Deficit/Hyperactivity Disorder"[All Fields]) AND ("fatty acids, omega 3"[MeSH Terms] OR "Omega-3"[All Fields] OR "n-3"[All Fields] OR "Eicosapentaenoic Acid"[MeSH Terms] OR "EPA"[All Fields] OR "Docosahexaenoic Acids"[MeSH Terms] OR "DHA"[All Fields] OR "fish oil"[All Fields]) AND ("randomized control…
Embase	December 8, 2025	('attention deficit hyperactivity disorder'/exp OR 'adhd':ab,ti OR 'attention-deficit/hyperactivity disorder':ab,ti) AND ('omega 3 fatty acid'/exp OR 'omega 3':ab,ti OR 'n-3':ab,ti OR 'eicosapentaenoic acid'/exp OR 'epa':ab,ti OR 'docosahexaenoic acid'/exp OR 'dha':ab,ti OR 'fish oil':ab,ti) AND ('randomized controlled trial'/exp OR 'controlled clinical trial'/exp OR 'randomization'/exp OR 'doubl…
PsycINFO	December 8, 2025	((DE "Attention Deficit Hyperactivity Disorder") OR (TI "ADHD" OR AB "ADHD") OR (TI "Attention-Deficit/Hyperactivity Disorder" OR AB "Attention-Deficit/Hyperactivity Disorder")) AND ((DE "Omega 3 Fatty Acids") OR (TI "Omega-3" OR AB "Omega-3") OR (TI "n-3" OR AB "n-3") OR (TI "EPA" OR AB "EPA") OR (TI "DHA" OR AB "DHA") OR (TI "fish oil" OR AB "fish oil")) AND ((DE "Randomized Controlled Trials")…
Cochrane Central Register of Controlled Trials (CENTRAL)	December 8, 2025	([mh "Attention Deficit Disorder with Hyperactivity"] OR (ADHD):ti,ab,kw OR ("Attention-Deficit/Hyperactivity Disorder"):ti,ab,kw) AND ([mh "Fatty Acids, Omega-3"] OR ("Omega-3"):ti,ab,kw OR ("n-3"):ti,ab,kw OR (EPA):ti,ab,kw OR (DHA):ti,ab,kw OR ("fish oil"):ti,ab,kw)
Trial registries and grey literature	December 8, 2025	Trial registry and grey-literature records retrieved through CENTRAL and database-indexed registry entries were screened. Reference lists of included studies and relevant prior reviews were also manually checked for potentially eligible reports.
Note. The final search was conducted on December 8, 2025. No language or geographic restrictions were applied. Non-English titles and abstracts were screened using translated information where necessary. CENTRAL was searched without an additional randomized-trial filter because it is a specialized register of controlled trials.
