# Supplementary material for: Baseline omega-3 nutritional status and supplementation response in pediatric attention-deficit/hyperactivity disorder: a systematic review and biomarker-stratified meta-analysis
Source: Front Public Health. 2026 Jun 22;14:1844881. doi: 10.3389/fpubh.2026.1844881 (PMC13353153; doi:10.3389/fpubh.2026.1844881)
Supplement: Supplementary Table S2 — Full-text reports excluded after eligibility assessment and primary reasons for exclusion. [file Table_2.xlsx]

## Sheet: S2_Full_Text_Exclusions
Supplementary Table S2. Full-text reports excluded after eligibility assessment and reasons for exclusion	Supplementary Table S2. Full-text reports excluded after eligibility assessment and reasons for exclusion	Supplementary Table S2. Full-text reports excluded after eligibility assessment and reasons for exclusion	Supplementary Table S2. Full-text reports excluded after eligibility assessment and reasons for exclusion	Supplementary Table S2. Full-text reports excluded after eligibility assessment and reasons for exclusion	Supplementary Table S2. Full-text reports excluded after eligibility assessment and reasons for exclusion
No.	Doi	Report title	Primary reason for exclusion	Screening notes / abstract basis	Screening confidence
1	https://doi.org/10.1067/mpd.2001.116050	A randomized, double-blind, placebo-controlled trial of docosahexaenoic acid supplementation in children with attention-deficit/hyperactivity disorder	Baseline biomarker reported but not linked to baseline-stratified efficacy outcomes	Reports plasma phospholipid fatty-acid patterns and post-treatment DHA increase, but does not report treatment effects stratified/correlated by baseline omega-3 status.	High
2	https://doi.org/10.1093/pch/14.2.89	Omega-3 fatty acid treatment of children with attention-deficit hyperactivity disorder: A randomized, double-blind, placebo-controlled study	Baseline biomarker reported but not linked to baseline-stratified efficacy outcomes	Fatty-acid composition was assessed, but the abstract reports treatment response and FA changes without separable baseline omega-3 status strata.	High
3	https://doi.org/10.1038/npp.2015.73	Reduced Symptoms of Inattention after Dietary Omega-3 Fatty Acid Supplementation in Boys with and without Attention Deficit/Hyperactivity Disorder	Baseline biomarker reported but not linked to baseline-stratified efficacy outcomes	Cheek-cell phospholipid sampling was reported, but the efficacy analysis was not separated by baseline omega-3 biomarker status and included typically developing controls.	High
4	https://doi.org/10.1093/ajcn/87.5.1170	Correlation between changes in blood fatty acid composition and visual sustained attention performance in children with inattention: effect of dietary n-3 fatty acids containing phospholipids / PS-Omega3 in ADHD children	Baseline biomarker reported but not linked to eligible ADHD efficacy outcomes	Blood/plasma or erythrocyte fatty-acid profiles were measured, but the report focused on incorporation/change or attention performance rather than baseline omega-3-defined ADHD treatment response.	Moderate
5	https://doi.org/10.1016/s0278-5846(01)00254-8	A randomized double-blind, placebo-controlled study of the effects of supplementation with highly unsaturated fatty acids on ADHD-related symptoms in children with specific learning difficulties	Wrong population / no formal primary ADHD diagnosis	Participants had specific learning difficulties with ADHD-related symptoms rather than a primary, formally diagnosed ADHD population.	High
6	https://doi.org/10.1002/epi4.12892	Phosphatidylserine enriched with polyunsaturated n-3 fatty acid supplementation for attention-deficit hyperactivity disorder in children and adolescents with epilepsy	Wrong population / clinical condition	Population had epilepsy-associated attention disorder/ADHD; not an isolated primary pediatric ADHD supplementation trial.	High
7	https://doi.org/10.1177/1087054719883023	Efficacy of Omega-3/Omega-6 Fatty Acids in Preschool Children at Risk of ADHD: A Randomized Placebo-Controlled Trial	Wrong population / at-risk ADHD rather than formal ADHD diagnosis	Preschool children were selected for elevated ADHD symptoms or risk; abstract does not indicate a primary, formally established ADHD diagnosis or baseline omega-3 biomarker-linked response.	High
8	https://doi.org/10.1007/s00787-017-1058-z	A double-blind placebo-controlled randomised trial of omega-3 supplementation in children with moderate ADHD symptoms	No objective baseline omega-3 biomarker data	Eligible-looking pediatric omega-3 RCT, but the abstract reports symptom outcomes only and does not report baseline EPA/DHA or omega-3 status linked to response.	High
9	https://doi.org/10.7860/JCDR/2016/20423.8471	Effect of Poly Unsaturated Fatty Acids Administration on Children with Attention Deficit Hyperactivity Disorder: A Randomized Controlled Trial	No objective baseline omega-3 biomarker data	Atomoxetine plus EPA/DHA versus atomoxetine; no baseline omega-3 biomarker stratification or biomarker-linked efficacy analysis reported.	High
10	https://pubmed.ncbi.nlm.nih.gov/24379840/	Does omega-3 supplement enhance the therapeutic results of methylphenidate in attention deficit hyperactivity disorder patients?	No objective baseline omega-3 biomarker data	Omega-3 was tested as add-on to methylphenidate; no baseline EPA/DHA biomarker or biomarker-stratified efficacy outcome reported.	High
11	https://doi.org/10.23736/S0026-4946.18.04975-7	Early monitoring of fatty acid profile in children with attention deficit and/or hyperactivity disorder under treatment with omega-3 polyunsaturated fatty acids	Wrong study design / no eligible placebo-controlled comparison	Open-label adjunctive treatment with methylphenidate plus EPA/DHA; serum fatty-acid profile was measured before and after treatment, but the study did not provide an eligible randomized placebo-controlled comparison or baseline omega-3 biomarker-stratified efficacy analysis.	High
12	https://clinicaltrials.gov/study/NCT01233856	Omega-3 Fatty Acids as an Adjunctive Therapy for Stimulants in Children With ADHD	No objective baseline omega-3 biomarker data	Adjunctive Lovaza/stimulant trial record; no baseline omega-3 biomarker measurement or biomarker-linked response analysis reported.	Moderate
13	https://doi.org/10.9758/cpn.2020.18.1.75	Effect of Omega-3 and Korean Red Ginseng on Children with Attention Deficit Hyperactivity Disorder: An Open-Label Pilot Study	Wrong study design / mixed intervention	Open-label single-arm pilot study; intervention combined omega-3 with Korean red ginseng, without placebo control and without baseline omega-3 biomarker-stratified efficacy analysis.	High
14	https://doi.org/10.1016/j.jocn.2021.10.021	Omega-3 supplementation in children with ADHD and intractable epilepsy	Wrong population / clinical condition	Participants were children with ADHD and intractable epilepsy; the trial primarily evaluated seizure-related outcomes in this comorbid epilepsy population, so it was not an eligible primary pediatric ADHD omega-3 biomarker-stratified efficacy trial.	Moderate
15	https://doi.org/10.1177/1087054720951868	Efficacy of Omega-3 and Korean Red Ginseng in Children with Subthreshold ADHD: A Double-Blind, Randomized, Placebo-Controlled Trial	Wrong population / mixed intervention	Double-blind randomized trial, but participants had subthreshold ADHD rather than a formal primary ADHD diagnosis; intervention combined omega-3 with Korean red ginseng and did not report eligible baseline omega-3 biomarker-stratified efficacy outcomes. (PubMed)	Moderate
16	https://doi.org/10.1177/0883073811435243	Combined ω3 and ω6 supplementation in children with ADHD refractory to methylphenidate treatment: a double-blind, placebo-controlled study	No objective baseline omega-3 biomarker data / omega-3/6 confounded formulation	Combined omega-3/omega-6 adjunctive treatment in methylphenidate-refractory ADHD; no baseline omega-3 biomarker-defined response reported.	High
17	https://doi.org/10.1016/j.nrleng.2019.09.009	Impulsiveness in children with ADHD after an 8-week intervention with the Mediterranean diet and/or omega-3 fatty acids: a randomised clinical trial	Wrong intervention / no objective baseline omega-3 biomarker data	Dietary Mediterranean diet and/or omega-3 intervention focused on impulsiveness; no baseline omega-3 biomarker stratification reported.	High
18	https://doi.org/10.1186/1475-2891-6-16	Effects of an open-label pilot study with high-dose EPA/DHA concentrates on plasma phospholipids and behavior in children with ADHD	Wrong study design	Open-label/case-series style intervention without eligible blinded placebo-controlled RCT design for the synthesis.	High
19	https://doi.org/10.2174/2666082219666230103113402	Omega-3 Fatty Acid Supplementation Improves Attention Deficit-Hyperactivity Disorder Symptoms in Children	Wrong study design / no eligible comparator	Erythrocyte omega-3 index was measured, but the abstract describes a pilot supplementation cohort rather than a placebo-controlled biomarker-stratified RCT.	Moderate
20	https://doi.org/10.3969/j.issn.1674-8115.2025.05.005	Therapeutic effect of combined vitamin D and DHA supplementation on preschool children with attention deficit hyperactivity disorder	Wrong study design / mixed intervention	Groups were formed based on parental choice and DHA was combined with vitamin D; no eligible randomized placebo-controlled omega-3 biomarker-stratified effect.	High
Note. For summary reporting, reports were grouped as lacking eligible objective baseline omega-3 biomarker-linked efficacy data when they either did not report objective baseline omega-3 biomarker measurements or did not provide efficacy outcomes stratified, correlated, or otherwise separable according to baseline omega-3 biomarker status.
