# Supplementary material for: Baseline omega-3 nutritional status and supplementation response in pediatric attention-deficit/hyperactivity disorder: a systematic review and biomarker-stratified meta-analysis
Source: Front Public Health. 2026 Jun 22;14:1844881. doi: 10.3389/fpubh.2026.1844881 (PMC13353153; doi:10.3389/fpubh.2026.1844881)
Supplement: Supplementary Table S3 — Risk of bias judgments and domain-level justifications using the revised Cochrane Risk of Bias tool for randomized trials (RoB 2). [file Table_3.xlsx]

## Sheet: S3_RoB2
Supplementary Table S3. Risk of Bias (RoB 2) judgments and domain-level justifications
Prepared for supplementary material submission; table headers and footnotes are included for transparency.
Study	Overall RoB 2	Domain-Level Justification for "Some Concerns"
Gustafsson 2010	Some concerns	Domain 5: The primary biomarker-stratified analysis was conducted post hoc rather than pre-specified in the trial protocol.
Johnson 2012	Some concerns	Domain 1 & 5: Limited information on allocation concealment; subgroup outcomes were derived correlationally rather than from prospectively defined baseline strata.
Milte 2012	Some concerns	Domain 3: Differential attrition rates between treatment conditions at the final endpoint.
Widenhorn-Müller 2014	Low risk	N/A. Parent RCT judged low risk across RoB 2 domains; subgroup-level exploratory classification is addressed separately in Supplementary Table S4 and GRADE.
Crippa 2019	Low risk	N/A. Parent RCT judged low risk across RoB 2 domains.
Chang 2019	Low risk	N/A. Parent RCT judged low risk across RoB 2 domains; baseline EPA subgrouping was reported in the original trial.
Carucci 2022	Low risk	N/A. Parent RCT judged low risk across RoB 2 domains; whole-cohort biomarker classification is addressed separately in Supplementary Table S4 and GRADE.
Notes
RoB 2 ratings refer to the parent randomized controlled trials. Additional uncertainty introduced by post-hoc or exploratory biomarker subgroup classification was considered separately in the certainty-of-evidence assessment.
