# Supplementary material for: Baseline omega-3 nutritional status and supplementation response in pediatric attention-deficit/hyperactivity disorder: a systematic review and biomarker-stratified meta-analysis
Source: Front Public Health. 2026 Jun 22;14:1844881. doi: 10.3389/fpubh.2026.1844881 (PMC13353153; doi:10.3389/fpubh.2026.1844881)
Supplement: Supplementary Table S4 — Subgroup definitions, baseline biomarker thresholds, and extracted effect sizes used in the biomarker-stratified meta-analysis. [file Table_4.xlsx]

## Sheet: S4_Subgroup_Data
Supplementary Table S4. Subgroup definitions, baseline biomarker thresholds, and extracted effect sizes
Study	Subgroup / classification (study-defined)	Intervention n / control n	Reporter / assessment type	Outcome domain	Biomarker matrix / index	Study-specific biomarker value / cut-off	Stratification type	GLA-containing formulation	SMD (95% CI)	SE	Notes for categorical synthesis	Outcome time point / follow-up duration	Effect direction
Gustafsson 2010	Low baseline	23 / 24	Teacher rating	Behavioral symptom rating	Serum EPA	Serum EPA < 1.01% (cohort median split)	Post hoc	No	0.45 (0.02 to 0.88)	0.22	Low-baseline subgroup defined from original trial biomarker analysis.	Gustafsson 2010: 15 weeks	Favors omega-3 supplementation
Gustafsson 2010	Normal/high baseline	23 / 22	Teacher rating	Behavioral symptom rating	Serum EPA	Serum EPA ≥ 1.01% (cohort median split)	Post hoc	No	0.05 (-0.36 to 0.46)	0.21	Normal/high subgroup defined from original trial biomarker analysis.	Gustafsson 2010: 15 weeks	Favors omega-3 supplementation
Chang 2019	Low baseline	23 / 23	Objective test	Cognitive performance	Erythrocyte EPA	Erythrocyte EPA ≤ 0.72% (lowest tertile)	Pre-specified	No	0.89 (0.13 to 1.65)	0.39	Low endogenous EPA subgroup reported in original trial.	Chang 2019: 12 weeks	Favors omega-3 supplementation
Chang 2019	Normal/high baseline	23 / 23	Objective test	Cognitive performance	Erythrocyte EPA	Erythrocyte EPA ≥ 1.00% (medium and high tertiles)	Pre-specified	No	-0.40 (-1.09 to 0.29)	0.35	Medium/high EPA strata grouped as normal/high for categorical synthesis.	Chang 2019: 12 weeks	Favors placebo/control
Milte 2012	Low baseline	15 / 15	Objective academic test	Academic outcome	Erythrocyte EPA+DHA	Erythrocyte EPA+DHA in lowest quartile	Post hoc	No	0.70 (0.21 to 1.19)	0.25	Initial parallel-group phase only; crossover follow-up not duplicated.	Milte 2012: 16 weeks	Favors omega-3 supplementation
Milte 2012	Normal/high baseline	30 / 30	Objective academic test	Academic outcome	Erythrocyte EPA+DHA	Erythrocyte EPA+DHA in remaining upper quartiles	Post hoc	No	0.10 (-0.37 to 0.57)	0.24	Upper quartiles grouped as normal/high for categorical synthesis.	Milte 2012: 16 weeks	Favors omega-3 supplementation
Widenhorn-Müller 2014	Low baseline	47 / 48	Objective test	Cognitive performance	Fatty-acid biomarker	Exploratory cut-off (investigator-defined via correlation)	Post hoc / exploratory	No	0.36 (-0.03 to 0.75)	0.2	Retained as exploratory biomarker-linked estimate.	Widenhorn-Müller 2014: 16 weeks	Favors omega-3 supplementation
Johnson 2012	Normal/high or unstratified	38 / 37	ADHD-RS rating	Behavioral symptom rating	Plasma fatty-acid profile	Whole cohort; not explicitly stratified into low vs normal/high groups	Correlational / whole cohort	Yes	0.15 (-0.30 to 0.60)	0.23	No separable low-baseline subgroup; categorized as normal/high or unstratified for categorical synthesis.	Johnson 2012: 12 weeks	Favors omega-3 supplementation
Crippa 2019	Normal/high or unstratified	25 / 25	Clinician rating	Behavioral symptom rating	Whole-blood DHA profile	Whole cohort; unstratified DHA profile	Unstratified whole cohort	No	-0.09 (-0.64 to 0.46)	0.28	No separable low-baseline subgroup; categorized as normal/high or unstratified for categorical synthesis.	Crippa 2019: 24 weeks	Favors placebo/control
Carucci 2022	Normal/high or unstratified	80 / 80	Clinician rating	Behavioral symptom rating	Whole-cohort biomarker assessment	Whole cohort; no separable low-baseline subgroup	Unstratified whole cohort	Yes	0.05 (-0.26 to 0.36)	0.16	No separable low-baseline subgroup; categorized as normal/high or unstratified for categorical synthesis.	Carucci 2022: 24 weeks	Favors omega-3 supplementation
Note. Positive standardized mean differences favor omega-3 supplementation. Subgroup-specific SEs and 95% CIs are aligned with the R analysis dataset used to generate the forest plots; 95% CIs were calculated as SMD ± 1.96 × SE and rounded to two decimals. Low-baseline status was defined according to the original trial-specific biomarker cut-off or cohort split. Because biomarker matrices differe…
Widenhorn-Müller 2014 was retained as an exploratory low-baseline subgroup because the baseline biomarker-response definition was correlation-derived rather than prospectively stratified. Johnson 2012, Crippa 2019, and Carucci 2022 were treated as whole-cohort normal/high-baseline estimates because no separable low-baseline subgroup was available.
