# Supplementary material for: Baseline omega-3 nutritional status and supplementation response in pediatric attention-deficit/hyperactivity disorder: a systematic review and biomarker-stratified meta-analysis
Source: Front Public Health. 2026 Jun 22;14:1844881. doi: 10.3389/fpubh.2026.1844881 (PMC13353153; doi:10.3389/fpubh.2026.1844881)
Supplement: Supplementary Table S5 — GRADE certainty-of-evidence assessment for biomarker-stratified omega-3 supplementation effects. [file Table_5.xlsx]

## Sheet: S5_GRADE
Supplementary Table S5. GRADE certainty-of-evidence assessment
Outcome / Subgroup	No. of analytical estimates (parent RCTs)	Risk of Bias	Inconsistency	Indirectness	Imprecision	Certainty (GRADE)
Low Baseline Effect	B4: 4 estimates (4 RCTs)	Seriousᵃ	Not serious	Seriousᵇ	Seriousᶜ	LOW
Normal/High Baseline Effect	B5: 6 estimates (6 RCTs)	Seriousᵃ	Not serious	Seriousᵇ	Seriousᶜ	LOW
Exploratory baseline EPA meta-regression	B6: 4 estimates (2 RCTs)	Seriousᵃ	Seriousᵈ	Seriousᵇ	Very seriousᶜ	VERY LOW
Notes
ᵃ Downgraded due to post-hoc or exploratory biomarker stratifications in several parent trials.
ᵇ Downgraded due to heterogeneous clinical domains (behavioral, cognitive, and academic outcomes), heterogeneous biomarker matrices, and study-specific baseline thresholds, which limited direct cross-study comparability of baseline-status categories.
ᶜ Downgraded due to small sample sizes and wide confidence intervals.
ᵈ Downgraded because the meta-regression included very few subgroup estimates and should be interpreted as exploratory only.
